# Supplementary material for: Glycosylation modification patterns reveal distinct tumor metabolism and immune microenvironment landscape in lower-grade gliomas
Source: Front Cell Dev Biol. 2022 Aug 25;10:886989. doi: 10.3389/fcell.2022.886989 (PMC9452883; doi:10.3389/fcell.2022.886989)
Supplement: Supplementary file 5 [file DataSheet1.xlsx]

## Sheet: S1
Table S1: The list of 971 glycosylation-related genes and glycosylation gene signatures
Signature	Gene	P.value	HR	Low.95HR	High.95HR
A	OTP	8.07e-29	1.45799	1.3644	1.558
A	IGFBP2	7.63e-27	1.55615	1.43536	1.68711
A	HOXD13	2.48e-26	1.43564	1.34293	1.53474
A	HOXA1	3.13e-26	1.60472	1.4703	1.75144
A	IGF2BP3	6.23e-25	1.50595	1.39321	1.62783
A	SHOX2	8.28e-25	1.33948	1.26691	1.41621
A	HOXA3	1.72e-24	1.36312	1.28445	1.44661
A	HOXA2	1e-23	1.3847	1.29947	1.47553
A	HOXA5	4.22e-23	1.36271	1.28171	1.44883
A	HOXD11	7.54e-23	1.40607	1.3138	1.50483
A	HOXC9	1.68e-22	1.4763	1.36521	1.59644
A	IGF2BP2	3.23e-22	1.43184	1.33159	1.53963
A	EN1	8.25e-22	1.3695	1.28432	1.46034
A	TNFRSF11B	1.49e-21	1.51695	1.39244	1.65261
A	ISL2	2.46e-21	1.58538	1.44136	1.74379
A	CCDC109B	2.67e-21	1.87204	1.64432	2.13131
A	HOXA4	7.01e-21	1.3315	1.25413	1.41365
A	HOXB3	9.28e-21	1.32427	1.24851	1.40463
A	RAB42	1.98e-20	1.94209	1.68763	2.23491
A	TMEM71	2.47e-20	1.58142	1.43491	1.74288
A	HOXD10	3.18e-20	1.34195	1.26055	1.4286
A	TMEM154	3.95e-20	1.92612	1.67481	2.21514
A	TGIF1	5.39e-20	2.30961	1.93071	2.76286
A	GDF15	7.42e-20	1.48436	1.36358	1.61584
A	GALNT5	9.77e-20	1.42609	1.32104	1.53949
A	CLIC1	1.35e-19	2.07687	1.77301	2.43279
A	TIMP1	1.95e-19	1.4507	1.33799	1.5729
A	HOXA7	1.98e-19	1.26294	1.20043	1.32869
A	COL8A1	2.3e-19	1.42014	1.31568	1.5329
A	HOXC10	2.43e-19	1.29344	1.22289	1.36805
A	PLAT	3.38e-19	1.49869	1.37169	1.63745
A	STEAP3	6.16e-19	1.68594	1.50254	1.89173
A	GPX8	7.57e-19	1.53308	1.3949	1.68495
A	PLSCR1	8.07e-19	2.02307	1.73105	2.36436
A	MYBPH	9.24e-19	1.52837	1.39123	1.67902
A	NUAK2	1.49e-18	2.13477	1.80268	2.52805
A	CABP4	1.72e-18	1.9928	1.70832	2.32465
A	ABCC3	2.2e-18	1.30674	1.2307	1.38747
A	HOXC6	4.09e-18	1.36644	1.27339	1.46629
A	FSTL1	4.48e-18	1.82034	1.5897	2.08446
A	IQGAP2	5.21e-18	1.60633	1.44274	1.78846
A	MACC1	5.96e-18	1.6305	1.45921	1.82189
A	TNFRSF12A	7.43e-18	1.57497	1.42022	1.74659
A	SAMD9L	1.66e-17	1.91953	1.65201	2.23036
A	FAM114A1	2.12e-17	1.90553	1.64191	2.21148
A	POSTN	8.28e-17	1.24033	1.17902	1.30483
A	FAM159A	9.15e-17	2.01902	1.71087	2.38266
A	ANXA1	1.02e-16	1.43987	1.32113	1.56928
A	PLEKHA4	1.15e-16	1.65644	1.4701	1.8664
A	APOBEC3F	1.25e-16	1.9766	1.68213	2.32261
A	CA3	1.76e-16	1.32072	1.23614	1.41109
A	TRPM8	1.76e-16	1.29025	1.21434	1.3709
A	PLP2	1.79e-16	1.76919	1.54457	2.02648
A	SERPINA5	2.37e-16	1.28	1.20668	1.35778
A	NKX2-5	5.68e-16	1.38327	1.27878	1.49631
A	APOBEC3C	6.11e-16	2.01649	1.70128	2.39011
A	HOXA9	8.6e-16	1.31068	1.22708	1.39998
A	HOXB4	8.93e-16	1.3408	1.2483	1.44015
A	CASP8	1.11e-15	2.13951	1.77634	2.57694
A	NNMT	1.54e-15	1.33854	1.24596	1.43799
A	PTPN22	2.4e-15	1.6128	1.43286	1.81535
A	OSR2	3.27e-15	1.32748	1.23717	1.42439
A	CLCF1	5.08e-15	1.45591	1.32517	1.59954
A	HOXA10	8.57e-15	1.24503	1.17798	1.3159
A	SP100	1.11e-14	2.00004	1.67752	2.38456
A	SRPX2	1.67e-14	1.40685	1.28939	1.53502
A	SERPINH1	2.58e-14	1.78404	1.53717	2.07056
A	APOBEC3G	3.15e-14	1.90486	1.61292	2.24964
A	CASP4	6.45e-14	1.86985	1.58768	2.20217
A	ABCA13	6.51e-14	1.41248	1.29055	1.54594
A	PYGL	1.06e-13	1.83502	1.56362	2.15353
A	GBP1	1.17e-13	1.49091	1.34164	1.65679
A	DPYD	1.3e-13	1.67341	1.46027	1.91767
A	CAPG	1.44e-13	1.7113	1.48409	1.97328
A	KIAA0040	1.47e-13	1.53474	1.36991	1.7194
A	ANXA2P2	1.55e-13	1.51389	1.35608	1.69007
A	EMILIN2	2.47e-13	1.44327	1.30823	1.59225
A	SERPINA3	3.48e-13	1.33051	1.23198	1.43692
A	CARD16	4.13e-13	1.56737	1.38809	1.7698
A	PLAUR	4.25e-13	1.61207	1.41677	1.83428
A	ANXA2	4.34e-13	1.56392	1.3857	1.76506
A	MRC2	5.32e-13	1.76063	1.5099	2.05299
A	TGFB2	6.43e-13	1.43109	1.29789	1.57795
A	NMI	3.18e-12	1.96241	1.62349	2.37209
A	GATA3	3.35e-12	1.44767	1.30449	1.60658
A	HOXD9	3.36e-12	1.2421	1.16855	1.32027
A	TNC	3.69e-12	1.66663	1.443	1.92492
A	C1R	5.08e-12	1.43488	1.29507	1.58979
A	APOB48R	5.17e-12	1.82933	1.54097	2.17164
A	PTCRA	5.63e-12	1.47545	1.32088	1.64812
A	B3GNT5	6.58e-12	1.6615	1.43735	1.92062
A	MMP14	7.01e-12	1.62028	1.41152	1.85992
A	S100A11	7.21e-12	1.66496	1.43909	1.92629
A	MYCBP	7.27e-12	2.51004	1.92912	3.2659
A	ANG	1.34e-11	1.57862	1.38302	1.80188
A	HOXB2	1.35e-11	1.32845	1.22349	1.44241
A	CLEC5A	1.59e-11	1.31527	1.21452	1.42438
A	GBP5	1.69e-11	1.36046	1.24382	1.48804
A	FLNA	2.23e-11	1.75951	1.49108	2.07627
A	RNF135	2.29e-11	1.99264	1.62802	2.43893
A	SERPINE1	2.45e-11	1.33429	1.22598	1.45217
A	PLA2G2A	2.65e-11	1.22281	1.15257	1.29732
A	PLAU	3.03e-11	1.38496	1.25811	1.52458
A	PARP15	3.11e-11	1.60814	1.39776	1.85018
A	PLBD1	3.31e-11	1.62122	1.40549	1.87006
A	CISH	4.77e-11	1.59678	1.38895	1.83571
A	LTF	4.86e-11	1.17004	1.11653	1.22611
A	RGS16	5.66e-11	1.4437	1.29353	1.61131
A	IGFBP5	5.92e-11	1.60933	1.39563	1.85576
A	CELSR1	8.19e-11	1.33041	1.22062	1.45006
A	C1orf87	8.46e-11	1.32137	1.21475	1.43735
A	UPP1	9.07e-11	1.64008	1.41219	1.90474
A	ITPRIPL1	9.97e-11	1.50263	1.32818	1.69999
A	MSR1	1.12e-10	1.48639	1.31773	1.67663
A	ITGB3	1.23e-10	1.43031	1.28262	1.59501
A	COL4A1	1.42e-10	1.34149	1.22631	1.46749
A	C21orf7	1.43e-10	1.39548	1.26034	1.54511
A	CHI3L2	1.51e-10	1.29168	1.19437	1.39692
A	TNFAIP8	1.61e-10	1.61356	1.39346	1.86842
A	HOXD4	1.63e-10	1.32276	1.21404	1.4412
A	C6orf150	1.68e-10	1.67513	1.42991	1.9624
A	COL4A2	1.8e-10	1.38344	1.2521	1.52857
A	APOL4	2.25e-10	1.34086	1.22468	1.46806
A	FRRS1	2.91e-10	1.49122	1.31699	1.68849
A	LEPREL1	3.11e-10	1.52682	1.33829	1.74192
A	DENND2D	3.16e-10	1.56552	1.36148	1.80014
A	HGF	3.44e-10	1.38971	1.25402	1.5401
A	PDCD1LG2	3.44e-10	1.51696	1.3319	1.72773
A	CXCL10	4.06e-10	1.26311	1.17392	1.35908
A	SLC11A1	4.53e-10	1.39327	1.25533	1.54638
A	FAM129A	4.86e-10	1.48355	1.31025	1.67977
A	CIITA	4.9e-10	1.37368	1.24295	1.51816
A	GPR82	4.91e-10	1.32606	1.21326	1.44934
A	SP140L	5.01e-10	1.7654	1.47586	2.11175
A	CXCL11	5.59e-10	1.3119	1.20403	1.42943
A	PTPN7	6.38e-10	1.44273	1.28442	1.62056
A	IFI30	7.2e-10	1.46725	1.2988	1.65756
A	SIX6	7.81e-10	1.22331	1.14719	1.30449
A	SPP1	9.84e-10	1.42271	1.27062	1.59301
A	FCGR2C	1.16e-09	1.37758	1.24254	1.5273
A	BST2	1.38e-09	1.61265	1.38163	1.88229
A	MICB	1.46e-09	1.64183	1.39813	1.92799
A	HOXD3	1.63e-09	1.25659	1.1667	1.35342
A	SLC47A2	1.87e-09	1.26133	1.16934	1.36056
A	RUNX1	1.95e-09	1.47539	1.29942	1.67518
A	TYMP	2.47e-09	1.35407	1.22568	1.4959
A	RNASE4	2.64e-09	1.49905	1.31197	1.7128
A	RAB32	2.69e-09	1.76849	1.46565	2.13389
A	FOSL1	2.77e-09	1.35256	1.22437	1.49418
A	NEXN	2.94e-09	1.60674	1.37383	1.87914
A	MX2	3.12e-09	1.37991	1.24048	1.53501
A	PLAC8	3.19e-09	1.28691	1.18383	1.39897
A	HPD	3.26e-09	1.26533	1.17046	1.36789
A	EMR2	3.61e-09	1.44264	1.27731	1.62937
A	S100A6	4.14e-09	1.54607	1.33702	1.78782
A	S100A4	4.76e-09	1.3514	1.22182	1.49472
A	SPOCD1	5.05e-09	1.24255	1.15529	1.3364
A	ZBTB42	7.02e-09	1.59145	1.35984	1.86251
A	LIF	7.57e-09	1.27668	1.17516	1.38697
A	ELF4	8.19e-09	1.6347	1.38314	1.932
A	PDIA5	8.41e-09	1.64167	1.38685	1.94331
A	SLC2A9	8.73e-09	1.74198	1.4419	2.10452
A	EMP1	8.82e-09	1.45937	1.283	1.65999
A	SQRDL	9.42e-09	1.6931	1.41452	2.02655
A	AIM1	9.45e-09	1.35604	1.22211	1.50465
A	HSPA7	9.63e-09	1.30271	1.19018	1.42588
A	CD2	1.13e-08	1.33447	1.20865	1.47339
A	UNC93B1	1.4e-08	1.67832	1.40341	2.00708
A	HOXA11	1.73e-08	1.20064	1.12668	1.27946
A	CASP1	2e-08	1.56187	1.33664	1.82506
A	IL2RG	2.11e-08	1.48965	1.2958	1.71251
A	CD226	2.44e-08	1.50982	1.30631	1.74503
A	BST1	2.55e-08	1.58992	1.35055	1.8717
A	SPN	2.58e-08	1.57136	1.34025	1.84231
A	ALOX5AP	2.69e-08	1.43503	1.26349	1.62986
A	SOCS3	2.71e-08	1.272	1.16855	1.3846
A	CXCR6	2.74e-08	1.37474	1.22878	1.53804
A	GPR65	3.01e-08	1.3515	1.21491	1.50345
A	FGL2	3.04e-08	1.48937	1.29356	1.71482
A	WWTR1	3.05e-08	1.45692	1.27526	1.66445
A	CFI	3.05e-08	1.36062	1.22014	1.51727
A	MYOF	3.12e-08	1.49333	1.29563	1.72121
A	HOXA11AS	3.18e-08	1.24585	1.15249	1.34678
A	CNN3	3.21e-08	1.98158	1.55501	2.52517
A	GCOM1	3.34e-08	1.30114	1.18508	1.42857
A	VIM	3.72e-08	1.40956	1.24736	1.59285
A	TCF7	4.14e-08	1.54003	1.31983	1.79696
A	MAN1C1	4.57e-08	1.47398	1.2826	1.69393
A	KANK2	4.92e-08	1.72139	1.41617	2.09239
A	NAPSB	5.52e-08	1.26849	1.16421	1.38212
A	ECM2	5.64e-08	1.38593	1.23191	1.55921
A	TRIM38	5.66e-08	1.71069	1.40928	2.07656
A	PRAM1	6.52e-08	1.44321	1.2634	1.64861
A	FAM70B	7.01e-08	1.49919	1.29396	1.73697
A	CCDC81	7.71e-08	1.47222	1.27852	1.69526
A	GNLY	1.04e-07	1.2549	1.15418	1.36439
A	HERC5	1.07e-07	1.5189	1.30191	1.77206
A	SERPINA1	1.07e-07	1.35388	1.21074	1.51395
A	C17orf87	1.13e-07	1.49381	1.28795	1.73258
A	C7orf31	1.2e-07	1.43638	1.25612	1.6425
A	DOK3	1.21e-07	1.58147	1.33458	1.87404
A	CCR5	1.25e-07	1.36921	1.21862	1.53841
A	HLA-DPA1	1.66e-07	1.33527	1.19826	1.48795
A	LOC400043	1.83e-07	1.4582	1.26551	1.68024
A	DPEP1	1.88e-07	1.19402	1.11698	1.27638
A	LHFPL2	2.01e-07	1.66338	1.37299	2.01518
A	LPAR6	2.12e-07	1.60848	1.34413	1.92483
A	HOXB7	2.18e-07	1.29498	1.17439	1.42795
A	HLA-DRA	2.38e-07	1.32847	1.19278	1.4796
A	CD3D	2.43e-07	1.31462	1.18496	1.45848
A	FBP1	2.82e-07	1.48149	1.27512	1.72127
A	SIGLEC5	2.86e-07	1.46788	1.26776	1.69959
A	CDSN	2.88e-07	1.3614	1.21005	1.53167
A	SLAMF8	2.91e-07	1.3687	1.21401	1.54311
A	RUNX3	3e-07	1.47679	1.27217	1.71432
A	CD3E	3.03e-07	1.30476	1.17846	1.4446
A	NLRC5	3.09e-07	1.56674	1.31924	1.86067
A	IL4I1	3.19e-07	1.50408	1.28618	1.75889
A	CD300LF	3.92e-07	1.42757	1.24413	1.63805
A	CD69	3.98e-07	1.29796	1.17348	1.43565
A	HLA-DPB1	4.19e-07	1.32398	1.18761	1.47602
A	NCF1	4.42e-07	1.40896	1.23342	1.60949
A	KYNU	4.5e-07	1.37948	1.21745	1.56307
A	SFRP4	4.51e-07	1.27405	1.15966	1.39973
A	CD74	4.6e-07	1.36355	1.20872	1.53821
A	ZDHHC12	4.89e-07	1.61324	1.33899	1.94366
A	LOXL2	5.23e-07	1.37156	1.21232	1.55171
A	CTSC	5.27e-07	1.52403	1.29268	1.79678
A	FCGR2A	5.66e-07	1.42566	1.24072	1.63817
A	CLEC12A	5.79e-07	1.31935	1.18348	1.47082
A	AGTRAP	6.32e-07	1.84254	1.44871	2.34342
A	MFNG	6.39e-07	1.64037	1.35	1.99319
A	CXCL9	6.61e-07	1.22575	1.13124	1.32815
A	RAC2	7.08e-07	1.46552	1.26005	1.7045
A	S1PR3	7.44e-07	1.36763	1.20817	1.54814
A	LYZ	7.44e-07	1.27833	1.15988	1.40887
A	APOC2	7.51e-07	1.37048	1.20962	1.55272
A	SLC7A7	7.87e-07	1.52554	1.29011	1.80392
A	CDCP1	8.06e-07	1.49725	1.27544	1.75763
A	RBM47	8.74e-07	1.47636	1.26406	1.72432
A	GZMK	9.25e-07	1.29021	1.16536	1.42843
A	CYTIP	9.91e-07	1.45281	1.25095	1.68725
A	GAPT	1.03e-06	1.33748	1.19019	1.503
A	PTPLAD2	1.19e-06	1.55299	1.30028	1.85481
A	IL13RA1	1.19e-06	1.64954	1.34788	2.01872
A	NBLA00301	1.23e-06	1.24925	1.14183	1.36678
A	IL18	1.34e-06	1.44662	1.24548	1.68026
A	SERTAD3	1.35e-06	1.73826	1.38905	2.17528
A	IL28RA	1.4e-06	1.38404	1.21288	1.57935
A	ARHGAP25	1.64e-06	1.64294	1.34111	2.01271
A	OLFML3	1.64e-06	1.52779	1.2847	1.81688
A	CSTA	1.71e-06	1.28426	1.15918	1.42283
A	RIPK3	1.71e-06	1.51567	1.27826	1.79716
A	HLA-DQA2	1.72e-06	1.20349	1.11554	1.29837
A	LRRN4CL	1.83e-06	1.25695	1.14425	1.38076
A	NFAM1	1.87e-06	1.47261	1.25598	1.7266
A	HLA-DOA	1.87e-06	1.28862	1.16103	1.43024
A	LILRA6	2e-06	1.3557	1.19582	1.53694
A	ABI3	2.06e-06	1.45187	1.24472	1.69349
A	RHOH	2.13e-06	1.41797	1.22735	1.6382
A	HLA-DMB	2.17e-06	1.39587	1.21594	1.60242
A	ARHGAP15	2.35e-06	1.39748	1.2162	1.60578
A	PLA2G4A	2.46e-06	1.50363	1.26896	1.7817
A	ITGAL	2.6e-06	1.35404	1.19329	1.53645
A	HAND2	2.6e-06	1.16589	1.09361	1.24294
A	C2	2.66e-06	1.36322	1.19782	1.55145
A	S100A3	2.67e-06	1.22222	1.124	1.32902
A	GPNMB	2.67e-06	1.25619	1.14209	1.38169
A	SLC15A3	2.73e-06	1.54288	1.28716	1.84941
A	FCGBP	2.75e-06	1.22927	1.12764	1.34006
A	SLC16A3	2.79e-06	1.44124	1.23691	1.67931
A	PITX1	3.14e-06	1.2076	1.11552	1.30728
A	LILRB3	3.16e-06	1.34039	1.185	1.51615
A	CD44	3.31e-06	1.3833	1.2065	1.586
A	HLA-DQB2	3.51e-06	1.2152	1.11913	1.31952
A	STAT5A	3.69e-06	1.55914	1.29181	1.88178
A	CD180	3.88e-06	1.39973	1.21355	1.61447
A	CLEC7A	4e-06	1.37181	1.19934	1.56908
A	TMEM149	4.56e-06	1.61432	1.31542	1.98113
A	NCF1B	4.93e-06	1.40973	1.21659	1.63352
A	FXYD5	4.96e-06	1.5159	1.26803	1.81222
A	ARHGAP9	4.98e-06	1.4736	1.24765	1.74046
A	HLA-DMA	4.99e-06	1.38184	1.20269	1.58768
A	TREM1	5.43e-06	1.2212	1.12042	1.33104
A	PTGS1	5.49e-06	1.40983	1.21574	1.6349
A	EVI2B	5.78e-06	1.41858	1.21959	1.65004
A	SIRPB2	6.09e-06	1.37689	1.1987	1.58156
A	FCGR3A	7.21e-06	1.26868	1.14343	1.40765
A	HCLS1	7.36e-06	1.40495	1.21088	1.63012
A	C10orf11	7.92e-06	1.41113	1.21324	1.64129
A	CD48	7.94e-06	1.26567	1.14136	1.4035
A	MYO1F	7.98e-06	1.44445	1.22916	1.69743
A	CP	8.04e-06	1.20265	1.10906	1.30415
A	ST14	8.06e-06	1.28586	1.15146	1.43596
A	SIX5	9.35e-06	1.48043	1.2446	1.76095
A	GPRC5A	9.74e-06	1.20672	1.11031	1.3115
A	MYO1G	1.05e-05	1.26828	1.14108	1.40965
A	SLC5A9	1.08e-05	1.39636	1.20342	1.62024
A	JUB	1.09e-05	1.48271	1.24403	1.76718
A	TFEC	1.15e-05	1.40553	1.20725	1.63636
A	SPINT1	1.28e-05	1.40973	1.2082	1.64488
A	PGAM2	1.29e-05	1.28053	1.14586	1.43103
A	GBP3	1.33e-05	1.30782	1.15904	1.47569
A	CTSW	1.43e-05	1.28793	1.14883	1.44387
A	CCR2	1.49e-05	1.27317	1.14133	1.42025
A	HSPA6	1.5e-05	1.19174	1.10075	1.29025
A	HLA-DQA1	1.57e-05	1.20331	1.10638	1.30873
A	COL3A1	1.71e-05	1.18701	1.09777	1.28351
A	RPS6KA1	1.74e-05	1.46796	1.23213	1.74893
A	SIGLEC1	1.74e-05	1.26271	1.13521	1.40451
A	ITGB4	1.75e-05	1.29519	1.15097	1.45749
A	CLEC17A	1.76e-05	1.21952	1.11389	1.33517
A	FAM113B	1.76e-05	1.46271	1.22959	1.74002
A	TLR2	1.84e-05	1.31742	1.16129	1.49455
A	INPP5D	2.01e-05	1.50134	1.24556	1.80965
A	FAM26F	2.06e-05	1.29735	1.15086	1.4625
A	HLA-DRB6	2.06e-05	1.21909	1.11284	1.33548
A	GEM	2.33e-05	1.29568	1.14915	1.4609
A	SLA	2.34e-05	1.41762	1.20595	1.66643
A	RNASE2	2.38e-05	1.23375	1.11923	1.35999
A	ALOX5	2.45e-05	1.35974	1.17887	1.56837
A	TLR8	2.52e-05	1.28012	1.14118	1.43597
A	GPR114	2.6e-05	1.26616	1.13432	1.41333
A	PRR15	2.72e-05	1.38097	1.18769	1.60571
A	TLR1	2.72e-05	1.37012	1.18269	1.58725
A	HAMP	2.75e-05	1.18466	1.09444	1.28232
A	SHKBP1	2.9e-05	1.64808	1.30394	2.08303
A	TEAD4	2.92e-05	1.24662	1.12419	1.38239
A	PARVG	2.98e-05	1.39584	1.19355	1.63241
A	KCNE3	3.03e-05	1.41928	1.20398	1.67308
A	C8orf4	3.04e-05	1.27691	1.13834	1.43235
A	COL8A2	3.1e-05	1.32137	1.15902	1.50646
A	HLA-DRB1	3.13e-05	1.25556	1.12801	1.39754
A	LY96	3.16e-05	1.39004	1.19033	1.62326
A	PTPRC	3.18e-05	1.33906	1.16698	1.53651
A	PIK3CG	3.34e-05	1.32353	1.15939	1.51091
A	COL1A1	3.79e-05	1.17688	1.08913	1.2717
A	TRAF3IP3	4.08e-05	1.33203	1.16153	1.52755
A	NCF1C	4.43e-05	1.30286	1.14751	1.47924
A	EGF	4.51e-05	1.35418	1.17061	1.56652
A	P2RY8	4.62e-05	1.26326	1.12893	1.41357
A	MAP7D3	5.08e-05	1.63069	1.28719	2.06586
A	DAPP1	5.14e-05	1.3174	1.15284	1.50545
A	CTSS	5.78e-05	1.38637	1.18231	1.62564
A	GNGT2	5.94e-05	1.44372	1.20681	1.72715
A	IBSP	6.38e-05	1.14586	1.07188	1.22495
A	SIGLEC9	6.44e-05	1.32916	1.15602	1.52824
A	BTK	6.64e-05	1.40125	1.1872	1.65389
A	LILRA2	7.13e-05	1.34154	1.16047	1.55086
A	GZMA	7.17e-05	1.22527	1.10835	1.35451
A	RUNX2	7.73e-05	1.39441	1.18247	1.64433
A	CCL5	7.78e-05	1.25676	1.12206	1.40764
A	SLC1A5	7.98e-05	1.36747	1.17056	1.5975
A	C16orf54	8.11e-05	1.38166	1.17647	1.62265
A	SASH3	8.39e-05	1.35962	1.16662	1.58456
A	MMEL1	8.95e-05	1.16162	1.07773	1.25203
A	GPR183	9.03e-05	1.28905	1.13519	1.46376
A	RNASE6	9.16e-05	1.37928	1.17403	1.62041
A	HLA-DQB1	9.31e-05	1.20153	1.09583	1.31743
A	EMR1	9.43e-05	1.16993	1.08131	1.26583
A	SIGLEC7	9.59e-05	1.30329	1.14087	1.48883
A	KLHL6	9.62e-05	1.34138	1.1573	1.55472
A	SLC37A2	9.81e-05	1.35462	1.16276	1.57814
A	CYTL1	9.88e-05	1.30803	1.14265	1.49734
A	ERP27	0.000100906	1.29778	1.138	1.48
A	CD93	0.000102219	1.27506	1.12796	1.44134
A	MS4A6A	0.000103968	1.25724	1.11999	1.41132
A	CD7	0.000108294	1.31371	1.1442	1.50832
A	FCGR2B	0.000110104	1.20445	1.09608	1.32353
A	LAIR1	0.000113928	1.33413	1.15241	1.5445
A	DENND1C	0.00011792	1.38757	1.17447	1.63933
A	ARPC1B	0.000119909	1.44474	1.19775	1.74266
A	STXBP2	0.000120449	1.41707	1.18638	1.69261
A	TMEM156	0.000129074	1.3314	1.14991	1.54152
A	NFATC1	0.000130566	1.36223	1.1627	1.59601
A	FCER1G	0.00013192	1.35731	1.16053	1.58747
A	HK3	0.000135689	1.27993	1.12754	1.45292
A	MYO7A	0.000144403	1.42178	1.18581	1.70471
A	ANKRD58	0.000148639	1.34257	1.15301	1.56329
A	C1orf162	0.000150673	1.31578	1.14169	1.51641
A	LGALS9	0.000156218	1.38186	1.16856	1.6341
A	GLIS3	0.000168831	1.30918	1.13772	1.50647
A	UCP2	0.000169242	1.34675	1.15322	1.57276
A	CD163	0.000184889	1.15911	1.07278	1.25239
A	PIK3R6	0.000194458	1.3269	1.14347	1.53976
A	HOXD8	0.000195618	1.13578	1.06218	1.21448
A	RNASET2	0.000198165	1.39932	1.17237	1.67021
A	GPSM3	0.000203819	1.41433	1.1779	1.69823
A	FAM20A	0.000206542	1.23799	1.10598	1.38576
A	PTGER4	0.000206644	1.27115	1.11985	1.44288
A	ITGAX	0.00021418	1.32914	1.14325	1.54524
A	CSF3R	0.000214232	1.34981	1.15158	1.58217
A	NLRC4	0.000223922	1.39037	1.16712	1.65634
A	HAVCR2	0.00022857	1.34072	1.14713	1.56698
A	HK2	0.000229986	1.41166	1.17506	1.6959
A	C1QB	0.000238481	1.29118	1.12664	1.47976
A	FERMT3	0.000245096	1.38289	1.16291	1.64448
A	HLA-DRB5	0.000258847	1.19521	1.08617	1.31521
A	CD37	0.000269357	1.32023	1.13695	1.53306
A	F2RL1	0.000269963	1.24433	1.10625	1.39964
A	ICAM1	0.000290162	1.24648	1.10646	1.40421
A	C3	0.000299389	1.25064	1.10785	1.41184
A	WNT5A	0.000304045	1.35718	1.1499	1.60182
A	TLR6	0.000312827	1.30815	1.13038	1.51389
A	MMRN1	0.000313936	1.24219	1.10397	1.39771
A	BATF	0.000321235	1.25107	1.10734	1.41344
A	LGALS9C	0.000351918	1.34002	1.1413	1.57334
A	IFI44L	0.000352288	1.22909	1.09761	1.37632
A	DLEC1	0.000361271	1.20595	1.08803	1.33665
A	EFNA4	0.000363525	1.41527	1.16928	1.71303
A	C10orf81	0.000364094	1.14103	1.06119	1.22687
A	CSF2RB	0.000367376	1.30205	1.12606	1.50554
A	LCP2	0.000368854	1.3922	1.16043	1.67027
A	CLDN7	0.000376216	1.32866	1.13605	1.55393
A	ITGB2	0.000387765	1.29897	1.12422	1.50088
A	CYBA	0.000390938	1.3456	1.14199	1.58551
A	DLX2	0.000400666	1.18613	1.07916	1.30371
A	VAMP8	0.000422912	1.34706	1.14144	1.58972
A	MAP4K1	0.00043298	1.34539	1.14048	1.58713
A	LAT2	0.000458049	1.32645	1.13258	1.55352
A	GPR84	0.000490115	1.23741	1.09774	1.39485
A	LRRC25	0.000495739	1.30072	1.12184	1.50812
A	CD86	0.000508027	1.30805	1.12428	1.52186
A	COL14A1	0.000520598	1.17906	1.07431	1.29402
A	OLR1	0.000528707	1.23689	1.09677	1.39492
A	SIGLEC14	0.000530026	1.2324	1.09501	1.38701
A	S100A10	0.00055142	1.26488	1.107	1.44527
A	ARHGDIB	0.000560503	1.40971	1.15987	1.71337
A	CAV1	0.000642569	1.23263	1.09313	1.38994
A	LCP1	0.000645572	1.34247	1.13351	1.58994
A	BCL2A1	0.000664194	1.19596	1.07887	1.32576
A	GBGT1	0.000696229	1.38688	1.148	1.67545
A	FAM177B	0.00071109	1.23588	1.09326	1.39709
A	TNFSF8	0.000758374	1.2765	1.10743	1.47138
A	PYCARD	0.000777546	1.31365	1.12042	1.54021
A	LILRB1	0.000825504	1.26584	1.10249	1.4534
A	FYB	0.000926128	1.2703	1.1026	1.46351
A	S100A2	0.0010167	1.24216	1.09144	1.41368
A	KLHDC7B	0.0010223	1.22645	1.08579	1.38534
A	VCAM1	0.00102948	1.17145	1.06583	1.28754
A	SPI1	0.00103581	1.30648	1.11362	1.53273
A	HHEX	0.00104134	1.37176	1.1356	1.65704
A	C1QC	0.00104637	1.27247	1.10172	1.46967
A	ARL11	0.00106958	1.32181	1.11835	1.56228
A	CD53	0.0010794	1.30611	1.11287	1.53292
A	IL10	0.00109051	1.23137	1.08679	1.39519
A	TSPO	0.00112411	1.36287	1.13124	1.64192
A	CYP19A1	0.00112854	1.24211	1.09015	1.41525
A	C4A	0.00117312	1.22886	1.08505	1.39172
A	TNFRSF1B	0.00117809	1.34616	1.12487	1.61098
A	LILRA1	0.00118073	1.2428	1.08983	1.41725
A	INMT	0.00120203	1.14896	1.05635	1.24969
A	COL4A6	0.00123627	1.18486	1.06898	1.3133
A	CD68	0.00125078	1.30874	1.11143	1.54108
A	CEBPA	0.00141547	1.29848	1.10604	1.52439
A	GBP2	0.00146838	1.18704	1.06803	1.31932
A	STAC3	0.00149386	1.35087	1.12203	1.62637
A	C5AR1	0.001665	1.22352	1.07894	1.38746
A	C1QA	0.00172095	1.25177	1.08779	1.44046
A	BATF3	0.00174535	1.2392	1.08349	1.41728
A	TNFSF12-TNFSF13	0.00185795	1.13139	1.04676	1.22287
A	VENTX	0.00191056	1.20142	1.06996	1.34902
A	LAPTM5	0.00199311	1.28649	1.09658	1.5093
A	DLX1	0.00200675	1.15045	1.05257	1.25743
A	TYROBP	0.00206468	1.28257	1.09477	1.5026
A	HMOX1	0.002114	1.29343	1.09772	1.52404
A	CARD9	0.00214526	1.25669	1.08609	1.4541
A	C1orf38	0.00215906	1.29273	1.09713	1.52321
A	EMR4P	0.00217789	1.20133	1.06836	1.35084
A	RHBDF2	0.00225472	1.27696	1.09156	1.49386
A	C20orf197	0.00228081	1.29337	1.09636	1.52579
A	PTPN6	0.00228811	1.30553	1.09997	1.5495
A	CMTM7	0.00230602	1.28957	1.09501	1.51869
A	PIK3R5	0.00235661	1.28154	1.0922	1.50371
A	LEFTY2	0.00236829	1.11249	1.03859	1.19165
A	ARHGAP30	0.00237018	1.33274	1.1074	1.60394
A	VNN1	0.00244093	1.21793	1.07213	1.38356
A	DEF6	0.00249244	1.27867	1.09036	1.4995
A	LRAT	0.00266842	1.16216	1.0536	1.2819
A	IRF5	0.00267143	1.30806	1.09778	1.55862
A	MS4A14	0.00267328	1.25538	1.0822	1.45628
A	ACPP	0.00268638	1.1658	1.05467	1.28862
A	TREM2	0.00273607	1.24329	1.07821	1.43364
A	WDFY4	0.00303023	1.23816	1.07508	1.42597
A	IL12RB1	0.00306166	1.25542	1.07996	1.45939
A	CD300C	0.0031367	1.26166	1.08135	1.47203
A	GJA3	0.00339532	1.13187	1.04185	1.22966
A	LPCAT2	0.0034548	1.24346	1.07449	1.43901
A	CD84	0.00348507	1.21338	1.06572	1.3815
A	PLEK	0.00353558	1.2547	1.07728	1.46135
A	CHRM3	0.00392642	1.1242	1.03822	1.21729
A	C7orf58	0.00429793	1.23558	1.06859	1.42866
A	FBXO32	0.0046901	1.24845	1.07046	1.45604
A	HOXA13	0.00481067	1.10587	1.03115	1.18601
A	RGS1	0.00500489	1.15703	1.04499	1.28109
A	HCST	0.00501045	1.23265	1.06512	1.42653
A	IL6	0.00506206	1.11879	1.03434	1.21013
A	TGFB1	0.00520602	1.32337	1.08723	1.61079
A	CD300A	0.00543299	1.25664	1.06972	1.47621
A	IL1A	0.005567	1.17285	1.04782	1.31279
A	BMF	0.00618154	1.28534	1.07394	1.53835
A	NCKAP1L	0.00627331	1.23279	1.06099	1.4324
A	KCNK13	0.00633215	1.24043	1.06266	1.44793
A	FPR3	0.00639997	1.15701	1.04186	1.28489
A	TMEM106A	0.00643601	1.24702	1.06392	1.46164
A	IL1RN	0.00672268	1.14283	1.03765	1.25867
A	CCL2	0.00710195	1.13845	1.03589	1.25117
A	RASAL3	0.00746595	1.22411	1.05556	1.41958
A	CD33	0.00755149	1.23553	1.05795	1.44292
A	LOC643008	0.0076825	1.20754	1.05119	1.38713
A	ADORA3	0.00806297	1.22786	1.05487	1.42923
A	SH3TC1	0.00817491	1.24097	1.05749	1.45628
A	SAMSN1	0.00853196	1.21302	1.05044	1.40075
A	TLR5	0.0089172	1.21582	1.05018	1.40759
A	CD4	0.00923118	1.27309	1.06149	1.52687
A	ARHGAP4	0.00952964	1.26919	1.05988	1.51983
A	ASAP3	0.00996729	1.28187	1.06126	1.54835
A	APBB1IP	0.00998587	1.20416	1.04545	1.38696
B	CRTAC1	1.8e-29	0.597517	0.54634	0.653489
B	SLITRK5	1.33e-26	0.488731	0.428533	0.557386
B	FAM133A	5e-25	0.640301	0.588381	0.696802
B	ZDHHC22	1.45e-23	0.569564	0.510098	0.635961
B	ATP6V1G2	6.4e-23	0.500782	0.436442	0.574607
B	CDHR1	8.75e-22	0.587637	0.527138	0.655079
B	LRIT2	2.54e-21	0.570147	0.507618	0.640377
B	CBLN1	3.8e-21	0.674989	0.622081	0.732397
B	RIPPLY2	8.03e-21	0.550529	0.485842	0.623828
B	SNAP91	1.9e-20	0.714524	0.665495	0.767165
B	BMP2	2.26e-20	0.595446	0.533496	0.664589
B	SLC1A6	3.17e-20	0.695905	0.64425	0.751702
B	RASL10A	4.24e-20	0.678235	0.62429	0.736842
B	SH3GL2	2.1e-19	0.68347	0.629156	0.742473
B	CGREF1	6.1e-19	0.577615	0.511786	0.651911
B	JPH3	2.02e-18	0.69264	0.637981	0.751982
B	FAM57B	2.41e-18	0.576612	0.509609	0.652425
B	GABBR1	4.25e-18	0.528193	0.457235	0.610163
B	GDAP1L1	4.75e-18	0.612644	0.548332	0.684499
B	KCNIP3	6.21e-18	0.56497	0.496248	0.643209
B	INA	7.57e-18	0.724299	0.673	0.779509
B	SHANK2	1.11e-17	0.669953	0.611259	0.734283
B	SLC8A3	1.18e-17	0.631913	0.568833	0.701989
B	ZC3H12B	1.45e-17	0.621495	0.557162	0.693255
B	CUX2	1.6e-17	0.723198	0.671239	0.779177
B	JPH4	2.31e-17	0.661864	0.601629	0.728128
B	PAK7	2.69e-17	0.647845	0.585854	0.716394
B	GALNT13	4.2e-17	0.708218	0.653486	0.767534
B	SHD	4.35e-17	0.715308	0.661536	0.773449
B	PDE2A	9.3e-17	0.579405	0.509452	0.658964
B	CHRNA4	1.43e-16	0.674243	0.614058	0.740326
B	FAM155A	1.59e-16	0.61211	0.54473	0.687824
B	ARPP21	2.38e-16	0.651989	0.588635	0.722162
B	LPPR3	2.85e-16	0.705294	0.64869	0.766837
B	GABRB3	3.51e-16	0.711898	0.656063	0.772485
B	GNAL	4e-16	0.626597	0.559885	0.701258
B	PCBP3	4.63e-16	0.592385	0.522061	0.672182
B	DGCR9	5.65e-16	0.570556	0.498087	0.653569
B	SEMA6B	6.9e-16	0.525211	0.44919	0.614098
B	UNC5A	9.29e-16	0.609656	0.54034	0.687865
B	HMP19	9.45e-16	0.723983	0.669124	0.783339
B	LRRTM4	1.02e-15	0.676037	0.614386	0.743874
B	SGSM1	1.5e-15	0.669214	0.606323	0.738629
B	DUSP26	1.85e-15	0.585801	0.513451	0.668345
B	SSTR2	1.96e-15	0.650289	0.584781	0.723136
B	PCDH11X	2.83e-15	0.725406	0.66986	0.785559
B	REPS2	4.4e-15	0.647664	0.58104	0.721927
B	C9orf125	6.81e-15	0.687998	0.6262	0.755895
B	RTN1	7.54e-15	0.56991	0.494595	0.656694
B	ELFN2	9.61e-15	0.708463	0.649285	0.773035
B	KCNK3	1.23e-14	0.664252	0.598664	0.737025
B	KLRC2	1.89e-14	0.807905	0.76498	0.853238
B	PRLHR	2.14e-14	0.786351	0.739342	0.836349
B	SCG3	2.19e-14	0.647482	0.579151	0.723874
B	SCRT1	2.24e-14	0.73524	0.679429	0.795635
B	KSR2	2.52e-14	0.731652	0.675159	0.792872
B	KIAA1543	5.14e-14	0.724549	0.666249	0.787949
B	FBLL1	5.68e-14	0.650922	0.581966	0.728047
B	SHISA7	7.02e-14	0.692365	0.628839	0.762307
B	PTPRT	7.67e-14	0.72752	0.669306	0.790798
B	CACNG2	7.9e-14	0.7596	0.706742	0.816411
B	KHDRBS2	8.11e-14	0.694093	0.630668	0.763896
B	CACNA2D2	8.13e-14	0.651384	0.582077	0.728944
B	SSTR1	8.58e-14	0.74376	0.688113	0.803908
B	BASP1	9.65e-14	0.550306	0.470242	0.644002
B	FAM123C	4e-13	0.76172	0.707725	0.819834
B	PCDH7	4.15e-13	0.614165	0.538336	0.700674
B	CALN1	4.79e-13	0.736007	0.677329	0.799767
B	RUNDC3A	5.05e-13	0.617785	0.54211	0.704023
B	NMNAT2	5.2e-13	0.662468	0.592404	0.740819
B	CDH18	7.09e-13	0.743989	0.686272	0.806559
B	FAIM2	7.24e-13	0.541271	0.457711	0.640085
B	HAR1A	1.33e-12	0.674875	0.605375	0.752354
B	BEX1	1.57e-12	0.614609	0.537009	0.703423
B	FGF13	2.2e-12	0.701297	0.635161	0.77432
B	KCNIP2	3.09e-12	0.702465	0.636089	0.775767
B	DGCR10	3.35e-12	0.624928	0.54746	0.713357
B	ATP1A3	4.81e-12	0.636529	0.559991	0.723528
B	ELAVL2	5.54e-12	0.69167	0.622819	0.768133
B	ST8SIA3	5.9e-12	0.743915	0.683808	0.809306
B	WNT7B	6.39e-12	0.750191	0.691136	0.814293
B	BAI3	1.14e-11	0.577638	0.492986	0.676825
B	ATCAY	1.21e-11	0.739961	0.678257	0.807279
B	GABRD	1.29e-11	0.737816	0.675639	0.805715
B	PSD	1.3e-11	0.6795	0.607568	0.759948
B	GALNT14	1.6e-11	0.666804	0.59266	0.750223
B	KIAA1409	1.62e-11	0.669169	0.595356	0.752134
B	SMPD3	1.7e-11	0.582611	0.497788	0.681888
B	ACTL6B	2.19e-11	0.759665	0.70091	0.823345
B	CHGB	2.71e-11	0.706617	0.637985	0.782632
B	LOC285696	2.85e-11	0.659482	0.583375	0.745517
B	MCF2L2	3.08e-11	0.654854	0.577959	0.74198
B	DBC1	3.34e-11	0.72951	0.664578	0.800788
B	ARHGDIG	3.48e-11	0.719671	0.652928	0.793236
B	DUSP9	4.01e-11	0.694651	0.623452	0.773979
B	FRMPD1	4.83e-11	0.633359	0.552755	0.725715
B	SPTBN2	4.85e-11	0.655422	0.577871	0.743379
B	LINGO1	5.56e-11	0.639872	0.559905	0.731259
B	DACH2	7.88e-11	0.76447	0.705026	0.828925
B	MEGF11	8.13e-11	0.659535	0.581723	0.747755
B	VSTM2A	8.59e-11	0.788612	0.734034	0.847249
B	TMEM151B	1.43e-10	0.696238	0.623306	0.777703
B	GALNT9	1.89e-10	0.754361	0.691689	0.822711
B	YPEL4	2.34e-10	0.667802	0.589403	0.75663
B	C11orf41	2.5e-10	0.654002	0.57339	0.745948
B	C6orf168	2.51e-10	0.556717	0.464334	0.667481
B	TPTE2P1	2.52e-10	0.690464	0.615602	0.77443
B	CKMT1B	2.53e-10	0.74605	0.681306	0.816946
B	PDZD4	2.88e-10	0.582595	0.492531	0.689129
B	CELF5	4.04e-10	0.705983	0.63299	0.787394
B	ST8SIA2	4.62e-10	0.741707	0.675178	0.814792
B	NRSN1	5.14e-10	0.721543	0.650973	0.799763
B	HAR1B	5.33e-10	0.650232	0.567625	0.744861
B	HRH3	5.61e-10	0.7641	0.701806	0.831924
B	GRIN3A	5.68e-10	0.753244	0.688694	0.823844
B	NRXN1	5.74e-10	0.640132	0.555906	0.737119
B	GPR61	5.93e-10	0.653298	0.570941	0.747535
B	WDR86	6.2e-10	0.673783	0.594542	0.763586
B	SLIT1	6.59e-10	0.718697	0.647169	0.79813
B	CXorf1	8.29e-10	0.647607	0.563732	0.743962
B	MAGEE1	8.3e-10	0.664115	0.582764	0.756823
B	MTMR7	9.82e-10	0.633883	0.547674	0.733662
B	EMID2	9.83e-10	0.725669	0.65476	0.804258
B	CHRM4	1.33e-09	0.692885	0.615402	0.780124
B	BRSK2	1.51e-09	0.637838	0.551288	0.737977
B	KIAA1644	1.61e-09	0.769715	0.70697	0.838028
B	DOK6	1.83e-09	0.698585	0.621495	0.785237
B	BZRAP1	2.04e-09	0.621433	0.531912	0.72602
B	SLC9A2	2.18e-09	0.718889	0.645222	0.800965
B	MAPK8IP2	2.19e-09	0.579762	0.484947	0.693114
B	ACCN4	2.25e-09	0.784736	0.724789	0.849642
B	STX1B	2.33e-09	0.629278	0.540553	0.732566
B	KCNH1	2.33e-09	0.701384	0.624321	0.787959
B	MAGEL2	2.86e-09	0.647791	0.561322	0.74758
B	GPR123	2.89e-09	0.650311	0.564206	0.749557
B	NAP1L2	3.32e-09	0.685191	0.604516	0.776633
B	SLC8A2	3.41e-09	0.75135	0.683392	0.826065
B	CASKIN1	3.43e-09	0.659149	0.574048	0.756866
B	GRIP1	4.2e-09	0.724079	0.650157	0.806406
B	CA10	4.61e-09	0.783514	0.722126	0.850121
B	GABRA3	4.77e-09	0.771744	0.707627	0.841671
B	KCNN1	5.06e-09	0.649512	0.562012	0.750635
B	LOC157627	5.95e-09	0.745589	0.675382	0.823095
B	KCNQ5	6.93e-09	0.726158	0.651642	0.809195
B	HECW1	9.27e-09	0.752882	0.683378	0.829454
B	HLF	9.27e-09	0.569387	0.46983	0.690041
B	XKR7	1.16e-08	0.775152	0.710206	0.846037
B	PLCXD2	1.27e-08	0.680167	0.595606	0.776733
B	MAST1	1.41e-08	0.660347	0.572132	0.762164
B	LOC440040	1.48e-08	0.74906	0.677783	0.827833
B	CPLX1	1.88e-08	0.723977	0.64688	0.810262
B	RICH2	1.91e-08	0.68863	0.604619	0.784314
B	STAR	1.92e-08	0.677117	0.591017	0.77576
B	DCX	2.11e-08	0.740525	0.666652	0.822584
B	C2orf85	2.37e-08	0.791737	0.729414	0.859386
B	SLC25A27	2.57e-08	0.594189	0.494712	0.713668
B	RAB3C	2.98e-08	0.746629	0.67334	0.827895
B	SLITRK1	3.07e-08	0.766674	0.697859	0.842275
B	SVOP	3.11e-08	0.825668	0.771517	0.88362
B	KCNK4	3.46e-08	0.714659	0.634248	0.805264
B	HTR2A	3.6e-08	0.761902	0.691645	0.839295
B	ATRNL1	4.1e-08	0.660204	0.569194	0.765767
B	CELF3	4.16e-08	0.748953	0.675435	0.830472
B	MYT1	4.65e-08	0.799762	0.738167	0.866497
B	PLK5P	5.19e-08	0.73225	0.654544	0.819181
B	TACR1	5.92e-08	0.762783	0.691648	0.841234
B	DOCK3	6.21e-08	0.630094	0.53305	0.744806
B	GRIA1	6.79e-08	0.786995	0.721423	0.858527
B	EPHA10	7.31e-08	0.742357	0.66605	0.827407
B	CHGA	7.47e-08	0.816544	0.758421	0.879122
B	CDK5R1	7.93e-08	0.659922	0.567013	0.768053
B	LRFN5	9.26e-08	0.785394	0.718763	0.858202
B	DGCR5	1.09e-07	0.607973	0.505975	0.730531
B	CDH22	1.13e-07	0.785735	0.718756	0.858955
B	GPR17	1.18e-07	0.822511	0.765146	0.884177
B	TMEM63C	1.21e-07	0.649987	0.554136	0.762417
B	LOC285954	1.42e-07	0.74381	0.666174	0.830495
B	CKMT1A	1.45e-07	0.774119	0.703664	0.851628
B	CBLN2	1.5e-07	0.781229	0.71247	0.856624
B	PRKCE	1.59e-07	0.568343	0.46011	0.702034
B	SRRM3	1.63e-07	0.715704	0.631499	0.811138
B	RASGRF1	1.65e-07	0.780672	0.711554	0.856504
B	CRHR1	1.69e-07	0.722038	0.639092	0.815749
B	SYNGR1	1.81e-07	0.54453	0.433368	0.684207
B	TMEM179	2.08e-07	0.773783	0.70238	0.852444
B	KCNJ9	2.16e-07	0.715998	0.631056	0.812374
B	SLC6A1	2.25e-07	0.630416	0.52939	0.750722
B	PNMA3	2.61e-07	0.719558	0.634842	0.815579
B	INSM2	2.64e-07	0.785914	0.717034	0.86141
B	PCDH20	2.72e-07	0.763749	0.689178	0.846388
B	GABBR2	2.93e-07	0.753943	0.676792	0.839889
B	LOC283392	2.95e-07	0.734041	0.6522	0.826152
B	RTN4R	3.07e-07	0.717303	0.631616	0.814615
B	RIMS2	3.18e-07	0.805422	0.741304	0.875085
B	GRIN1	3.45e-07	0.845907	0.793186	0.902131
B	CELSR3	3.51e-07	0.705153	0.616466	0.806599
B	FAM19A2	3.52e-07	0.755296	0.67798	0.841429
B	ATP8A1	3.66e-07	0.64455	0.54419	0.763419
B	KIF3C	4e-07	0.571465	0.460286	0.709499
B	GABRG2	4.23e-07	0.844553	0.791039	0.901688
B	LRTM2	4.31e-07	0.808686	0.744771	0.878087
B	DLGAP3	4.55e-07	0.718571	0.631977	0.81703
B	GPR27	4.59e-07	0.752641	0.673938	0.840535
B	PPP4R4	4.67e-07	0.803122	0.737476	0.874611
B	SPRN	4.99e-07	0.637551	0.534929	0.759861
B	CYP1A1	5.97e-07	0.69343	0.600594	0.800617
B	CNTNAP2	6.14e-07	0.764114	0.68744	0.849339
B	HTR2C	6.25e-07	0.793313	0.724264	0.868945
B	VAT1L	6.44e-07	0.747662	0.66677	0.838367
B	OPCML	7.6e-07	0.735801	0.651562	0.830931
B	MMD2	8.85e-07	0.772522	0.696977	0.856254
B	NT5C1A	8.92e-07	0.766262	0.689066	0.852106
B	KIAA2022	9.57e-07	0.742565	0.659224	0.836444
B	SCN3B	1.05e-06	0.787953	0.716057	0.867069
B	MCF2	1.16e-06	0.786032	0.713331	0.866142
B	TMEM35	1.3e-06	0.685107	0.587812	0.798505
B	MARCH11	1.37e-06	0.77363	0.697109	0.85855
B	RAPGEF4	1.44e-06	0.689107	0.592274	0.80177
B	ANK1	1.5e-06	0.752398	0.670072	0.844838
B	NPPA	1.52e-06	0.805152	0.737082	0.879508
B	MARCH4	1.54e-06	0.831312	0.770974	0.896372
B	BEND4	1.73e-06	0.769189	0.690755	0.856528
B	PPFIA3	1.86e-06	0.61999	0.509388	0.754608
B	GPR98	2.01e-06	0.755296	0.67274	0.847983
B	CHRNB2	2.02e-06	0.740427	0.654091	0.838159
B	HMGCLL1	2.08e-06	0.791361	0.718465	0.871653
B	FAM163B	2.38e-06	0.810438	0.74268	0.884378
B	RTN4RL2	2.49e-06	0.720313	0.628375	0.825703
B	LOC158696	2.73e-06	0.756606	0.673364	0.850139
B	NECAB2	2.96e-06	0.750797	0.665765	0.84669
B	LRRTM1	2.98e-06	0.712477	0.618033	0.821353
B	HTR1A	3.17e-06	0.793846	0.720376	0.874808
B	ST6GAL2	4.25e-06	0.782087	0.704308	0.868456
B	STXBP6	4.34e-06	0.724749	0.631751	0.831436
B	PDXP	4.47e-06	0.586609	0.467086	0.736716
B	PNMAL2	4.7e-06	0.5918	0.472752	0.740827
B	C9orf4	4.8e-06	0.79586	0.72167	0.877676
B	CABP1	4.85e-06	0.784663	0.707175	0.870641
B	GLRB	5.68e-06	0.65391	0.544298	0.785597
B	LOC389332	5.82e-06	0.796386	0.721723	0.878774
B	C1orf95	5.89e-06	0.763621	0.679529	0.85812
B	GRM4	6.29e-06	0.792175	0.716002	0.876452
B	KLHL35	7.32e-06	0.754593	0.667209	0.853422
B	FBXL16	7.79e-06	0.695708	0.593402	0.815653
B	SYP	8.05e-06	0.697833	0.595862	0.817255
B	MMP24	8.12e-06	0.639555	0.525544	0.778299
B	CACNA1B	8.35e-06	0.826892	0.76057	0.898998
B	SLC7A14	8.35e-06	0.797082	0.721404	0.880698
B	GALNTL6	9.14e-06	0.763166	0.677273	0.859953
B	TSPYL2	9.2e-06	0.661286	0.550829	0.793893
B	WSCD2	9.71e-06	0.834614	0.770366	0.904221
B	DCAF12L2	9.82e-06	0.792191	0.714461	0.878376
B	TCTE1	1.01e-05	0.686029	0.580356	0.810944
B	DISP2	1.03e-05	0.655049	0.542789	0.790526
B	UBE2QL1	1.1e-05	0.734453	0.640049	0.842779
B	KIAA1486	1.12e-05	0.806679	0.732941	0.887836
B	CPLX2	1.16e-05	0.848599	0.788566	0.913202
B	SRRM4	1.16e-05	0.827172	0.759901	0.900397
B	AP3B2	1.79e-05	0.661892	0.548168	0.799208
B	CNTN4	2.22e-05	0.778565	0.693532	0.874023
B	KCTD16	2.4e-05	0.716848	0.614252	0.836581
B	CNNM1	2.47e-05	0.81927	0.746782	0.898795
B	SYN3	2.53e-05	0.75741	0.665546	0.861953
B	CACNA1A	2.6e-05	0.719423	0.617079	0.838741
B	TRIM17	2.68e-05	0.745792	0.650377	0.855205
B	CNTN6	2.78e-05	0.808481	0.731967	0.892994
B	FGF14	2.83e-05	0.734021	0.635107	0.848339
B	CDK5R2	2.84e-05	0.816316	0.742319	0.897691
B	PCDHA5	3.04e-05	0.765271	0.674855	0.867801
B	FEZF2	3.05e-05	0.796933	0.716282	0.886667
B	C9orf122	3.33e-05	0.780083	0.693743	0.877168
B	FAM190A	3.33e-05	0.774766	0.68679	0.874013
B	SNCG	3.53e-05	0.799152	0.718606	0.888726
B	DLK2	3.54e-05	0.722637	0.619526	0.842909
B	EYA1	3.6e-05	0.832048	0.762556	0.907874
B	PRKCB	3.71e-05	0.756406	0.662434	0.86371
B	TLL1	3.86e-05	0.809705	0.732273	0.895325
B	PRRT1	3.95e-05	0.645073	0.523387	0.795051
B	UNC80	4.11e-05	0.734634	0.633968	0.851284
B	UNC13A	4.24e-05	0.763496	0.670972	0.868778
B	GALNTL1	4.27e-05	0.702276	0.59292	0.8318
B	CACNA2D3	4.32e-05	0.827877	0.756229	0.906313
B	STXBP1	4.32e-05	0.673964	0.557842	0.814259
B	DLGAP2	4.69e-05	0.836493	0.767584	0.911588
B	SNTG1	4.7e-05	0.793856	0.710329	0.887204
B	PLCH2	4.73e-05	0.784367	0.697761	0.881721
B	PDZD7	4.8e-05	0.730495	0.627864	0.849903
B	SH3GL3	4.91e-05	0.788703	0.703311	0.884463
B	FLJ43390	5.12e-05	0.824802	0.751397	0.905378
B	HSPA12A	5.12e-05	0.715985	0.609097	0.84163
B	ADRA1B	5.2e-05	0.777463	0.68822	0.878279
B	SLC2A13	5.38e-05	0.730669	0.627449	0.850869
B	ANKRD24	5.44e-05	0.701265	0.590255	0.833152
B	L1CAM	5.49e-05	0.861337	0.801078	0.926128
B	CACNA1I	5.61e-05	0.809685	0.73065	0.897269
B	MYT1L	5.89e-05	0.874119	0.818583	0.933424
B	C17orf102	5.91e-05	0.765933	0.672473	0.872383
B	GUCY1A3	6.32e-05	0.747277	0.647887	0.861914
B	GPR21	6.55e-05	0.759694	0.663802	0.869439
B	KRT222	6.55e-05	0.66887	0.549019	0.814885
B	NCRNA00176	7.22e-05	0.771089	0.67819	0.876714
B	ATP2B3	7.32e-05	0.850195	0.784665	0.921198
B	LY6H	7.73e-05	0.820118	0.743313	0.904859
B	REEP1	7.87e-05	0.693903	0.578787	0.831916
B	NETO1	8.04e-05	0.79809	0.713453	0.892767
B	GPRIN1	8.18e-05	0.723168	0.615463	0.849721
B	KCNK12	8.21e-05	0.810491	0.730019	0.899833
B	TNNT1	9.83e-05	0.852518	0.786741	0.923796
B	SEMA4A	9.98e-05	0.722444	0.613312	0.850994
B	C7orf52	0.000102601	0.798792	0.713187	0.894671
B	HPCAL4	0.000111131	0.832529	0.758634	0.913621
B	PHACTR1	0.000118353	0.738987	0.63351	0.862025
B	SCN2B	0.000120279	0.820698	0.74207	0.907656
B	NEUROD1	0.0001317	0.820788	0.741757	0.908238
B	KCNJ3	0.000146599	0.813703	0.731554	0.905076
B	ELAVL4	0.000148015	0.815476	0.733924	0.90609
B	TAGLN3	0.000148081	0.784361	0.691875	0.889211
B	SYT13	0.000151137	0.86794	0.806628	0.933912
B	FGF9	0.000158469	0.807317	0.722458	0.902143
B	SNCB	0.000197726	0.862669	0.798105	0.932457
B	GAD1	0.000211332	0.79744	0.707452	0.898875
B	CSMD1	0.00021837	0.803949	0.716114	0.902557
B	BSPRY	0.000226151	0.788221	0.694577	0.894491
B	SCRT2	0.000250038	0.859887	0.79315	0.932239
B	OLFM1	0.000258834	0.761633	0.658119	0.881429
B	RSPO3	0.000260318	0.837358	0.761269	0.921053
B	CORO6	0.000273282	0.830441	0.751369	0.917835
B	CHRM1	0.000274891	0.854726	0.785413	0.930157
B	TMEM196	0.00029727	0.865323	0.800097	0.935866
B	SYT10	0.000309377	0.774871	0.674597	0.89005
B	BSN	0.00032478	0.763362	0.658857	0.884444
B	TMEM132D	0.000334032	0.882805	0.824685	0.945021
B	CDH9	0.000360155	0.8476	0.774001	0.928198
B	RALYL	0.000364089	0.825238	0.74253	0.917158
B	GOLGA7B	0.00037824	0.813462	0.725941	0.911535
B	PNCK	0.000392361	0.808113	0.718319	0.909131
B	CLEC4GP1	0.000405427	0.832046	0.751436	0.921302
B	FAM19A1	0.000421321	0.870585	0.806042	0.940295
B	SHANK1	0.000426121	0.825733	0.7423	0.918544
B	PANX2	0.000428212	0.769937	0.665686	0.890514
B	CPNE5	0.000441483	0.813018	0.724364	0.912522
B	TTC9B	0.000450916	0.826858	0.743537	0.919515
B	C2CD4C	0.00045878	0.749304	0.637591	0.880589
B	SLC17A6	0.000466238	0.873746	0.810132	0.942354
B	PVALB	0.000480167	0.877712	0.815742	0.944389
B	CAMK2N2	0.000484025	0.73852	0.622907	0.87559
B	KCNC1	0.000537155	0.773538	0.668864	0.894592
B	CAMKV	0.000582473	0.84277	0.764498	0.929054
B	CHD5	0.00058475	0.85422	0.780846	0.934489
B	BEX2	0.0006943	0.804161	0.708999	0.912096
B	CELF4	0.000729041	0.853299	0.77827	0.935561
B	PCSK2	0.000772032	0.870066	0.802267	0.943594
B	RFPL1S	0.000788399	0.8434	0.763565	0.931581
B	CA4	0.000799393	0.813613	0.721197	0.917872
B	GABRB1	0.000814872	0.83126	0.746011	0.92625
B	ANKRD55	0.000834411	0.836933	0.753944	0.929056
B	LRRC7	0.000848263	0.831674	0.746331	0.926775
B	ADARB2	0.000872833	0.835977	0.752282	0.928984
B	PDE1A	0.000974267	0.830489	0.743692	0.927417
B	MUM1L1	0.00100157	0.841358	0.759085	0.932548
B	NCRNA00087	0.00106309	0.788731	0.684246	0.909171
B	ZFR2	0.00107499	0.875901	0.809032	0.948298
B	GRM1	0.0011228	0.805366	0.707029	0.917381
B	KCNC2	0.00115271	0.897163	0.840335	0.957834
B	RLTPR	0.00118071	0.826092	0.736022	0.927184
B	HTR6	0.00120891	0.813379	0.717748	0.92175
B	LOC730811	0.00124355	0.755711	0.637547	0.895775
B	JAKMIP3	0.00126963	0.783616	0.675617	0.908878
B	C1QTNF4	0.00131381	0.829636	0.740299	0.929753
B	C2orf80	0.00132586	0.835082	0.748072	0.932213
B	KCNJ12	0.00137586	0.806381	0.706791	0.920003
B	SYCE1	0.00138708	0.894948	0.836083	0.957956
B	RAPGEFL1	0.00143394	0.733825	0.606671	0.887631
B	DLG2	0.0016174	0.756859	0.636506	0.899969
B	NPTXR	0.00163222	0.760102	0.640842	0.901556
B	ALOX12B	0.00170192	0.813283	0.714787	0.925351
B	IQSEC3	0.00174081	0.876927	0.807721	0.952061
B	LOC84856	0.00178271	0.866467	0.791956	0.947988
B	PTPRN	0.00180953	0.878873	0.8104	0.953133
B	SYT4	0.00184183	0.895184	0.834933	0.959783
B	NDST3	0.00191002	0.865745	0.790414	0.948256
B	SYN1	0.00191712	0.855256	0.774823	0.944038
B	ACVR1C	0.00195644	0.839967	0.75219	0.937988
B	LOC150568	0.00196209	0.804584	0.701118	0.92332
B	HRNBP3	0.00216359	0.886076	0.820163	0.957286
B	PNMA5	0.00222684	0.855288	0.773756	0.945412
B	GJD2	0.00223976	0.856921	0.776137	0.946113
B	SYN2	0.00225735	0.881883	0.81354	0.955968
B	PAR4	0.00225977	0.792471	0.682574	0.920063
B	CLEC2L	0.00235053	0.88702	0.821082	0.958254
B	RAB3A	0.00237323	0.81679	0.71685	0.930664
B	VWA5B2	0.00238129	0.831965	0.738859	0.936804
B	SNAP25	0.00241457	0.877965	0.807164	0.954977
B	DLG4	0.00247423	0.693681	0.547387	0.879075
B	PKIA	0.00260312	0.761616	0.637905	0.909318
B	GLRA1	0.0026619	0.78105	0.664758	0.917685
B	CACNA1E	0.0026939	0.848526	0.762204	0.944625
B	ATP8A2	0.00272128	0.884215	0.815859	0.958299
B	GABRA1	0.00298717	0.909474	0.854253	0.968265
B	CALY	0.00304757	0.898078	0.836433	0.964266
B	EIF4E1B	0.00306766	0.855457	0.771465	0.948593
B	MC4R	0.0031	0.826175	0.727977	0.937619
B	TMEM132B	0.00310411	0.827493	0.729897	0.93814
B	FAM81A	0.00318264	0.838009	0.745157	0.942432
B	MTUS2	0.00319169	0.853862	0.768742	0.948406
B	?|728603	0.003397	0.842728	0.751565	0.94495
B	PRRT2	0.00351568	0.778643	0.658216	0.921103
B	PTPRN2	0.00357257	0.741624	0.606538	0.906796
B	RGS7	0.00358292	0.846235	0.75631	0.946852
B	RXFP1	0.00365851	0.878337	0.804759	0.958642
B	LOC642597	0.00378695	0.8183	0.714432	0.937269
B	SLITRK4	0.00392205	0.868312	0.78887	0.955755
B	PNMA6A	0.00416772	0.832261	0.734028	0.943642
B	KCNAB1	0.00417112	0.815281	0.708974	0.937528
B	RIMS1	0.00425815	0.866302	0.785109	0.955892
B	NPM2	0.00446082	0.869428	0.789496	0.957453
B	THY1	0.00448613	0.765023	0.635983	0.920245
B	GPR179	0.00449231	0.820221	0.715419	0.940376
B	GPR44	0.00486282	0.832359	0.732564	0.945748
B	CEND1	0.00488366	0.784362	0.662313	0.928903
B	HCRTR1	0.00491014	0.791399	0.672356	0.931519
B	MYH7B	0.00508204	0.829582	0.727944	0.945411
B	KIAA0513	0.00524396	0.75057	0.613629	0.918072
B	KCNB2	0.00528516	0.877757	0.800907	0.96198
B	MATK	0.00557013	0.860771	0.774195	0.957028
B	CDH13	0.00564556	0.826487	0.722148	0.945902
B	RHBDL1	0.0059688	0.835776	0.735449	0.949791
B	FSTL4	0.00613522	0.889562	0.818139	0.96722
B	FAM163A	0.00614136	0.856215	0.766233	0.956764
B	MPP7	0.00647529	0.852896	0.760589	0.956404
B	FBXO41	0.00650742	0.805194	0.688844	0.941196
B	D4S234E	0.00682037	0.850981	0.757097	0.956508
B	ASPDH	0.00685957	0.836719	0.735281	0.95215
B	CA11	0.00694863	0.814025	0.701054	0.9452
B	PABPC1L2B	0.00761623	0.874588	0.792613	0.965041
B	NEUROD6	0.00768297	0.905116	0.841145	0.973952
B	SNORD115-26	0.00771328	0.855452	0.762636	0.959564
B	SLC1A2	0.00778367	0.84392	0.744774	0.956264
B	INPP5J	0.00780054	0.823249	0.713356	0.950072
B	CYP4X1	0.00797798	0.852485	0.75767	0.959165
B	C1orf230	0.00803357	0.847651	0.750134	0.957845
B	CHRNA7	0.00807764	0.853927	0.759759	0.959766
B	SEZ6L2	0.00809564	0.862556	0.773143	0.962309
B	PPP2R2C	0.00843486	0.883715	0.806057	0.968856
B	OR2L13	0.00845174	0.884089	0.806632	0.968984
B	LPPR5	0.00891045	0.839006	0.735592	0.956959
B	ASPHD1	0.00918977	0.840199	0.737033	0.957807
B	KCNH6	0.00921218	0.82126	0.708133	0.952461
B	KCNT1	0.00939234	0.902834	0.835815	0.975226
B	WBSCR17	0.00964267	0.895683	0.823996	0.973607
B	CIDEA	0.00964432	0.849141	0.750241	0.961078
B	GRM5	0.0097612	0.883411	0.804137	0.9705
B	TRHDE	0.00986742	0.899505	0.829979	0.974855

## Sheet: S2
Table S2: High and low glycosylation score groups with different characteristics
		Glycosylation score (High)	Glycosylation score (Low)
Age	<60	207 (85.9%)	210 (87.5%)
	>=60	34 (14.1%)	30 (12.5%)
Gender	male	143 (59.3%)	120 (50%)
	female	98 (40.7%)	120 (50%)
Grade	grade II	92 (38.3%)	140 (58.3%)
	grade III	148 (61.7%)	100 (41.7%)
Status	alive	154 (63.9%)	204 (85%)
	dead	87 (36.1%)	36 (15%)
Subtype	A	224 (92.9%)	27 (11.3%)
	B	17 (7.1%)	213 (88.7%)
Cluster	A	229 (95.0%)	8 (3.3%)
	B	12 (5.0%)	232 (96.7%)
